# Supplementary material for: Trichuris trichiura egg extract proteome reveals potential diagnostic targets and immunomodulators
Source: PLoS Negl Trop Dis. 2021 Mar 24;15(3):e0009221. doi: 10.1371/journal.pntd.0009221 (PMC8021180; doi:10.1371/journal.pntd.0009221)
Supplement: S1 Table — (XLSX) [file pntd.0009221.s001.xlsx]

## Sheet: S1 Table
S1 Table. Proteins identified in Trichuris trichiura egg extract (EE) proteome by LC-MS/MS using ProteinPilot v 4.5. and Gene Ontology database.
Description (alphabetical order)	Acc. No. WormBase	% Cov.	Peptides (95%)	MW (KDa)	Signal peptide	Molecular function	Biological process	subcellular location
14-3-3 protein	A0A077YXJ9	17.9	7	33	-	protein domain specific binding	unknown	unknown
4 hydroxybutyrate coenzyme A transferase	A0A077ZC52	2.6	1	50	-	transferase activity	acetyl-CoA metabolic process	unknown
40S ribosomal protein S12	A0A077ZFS5	51.9	6	14	-	structural constituent of ribosome, ribonucleoprotein, ribosomal protein	translation	unknown
40S ribosomal protein S14	A0A077YZK6	16.0	2	15	-	structural constituent of ribosome, ribonucleoprotein, ribosomal protein	translation	ribosome
40S ribosomal protein S16	A0A077ZGK9	10.3	2	17	-	structural constituent of ribosome	translation	ribosome
40S ribosomal protein S18	A0A077ZDK7	17.1	2	17	-	RNA binding, structural constituent of ribosome, ribonucleoprotein, ribosomal protein	translation	ribosome
40S ribosomal protein S21	A0A077ZE43	29.4	2	9	-	structural constituent of ribosome	translation	ribosome
40S ribosomal protein S24	A0A077YXX2	9.1	1	14	-	structural constituent of ribosome	unknown	translation
40S ribosomal protein S28	A0A077ZNE6	32.8	2	7	-	structural constituent of ribosome	translation	ribosome
40S ribosomal protein S3a	A0A077ZK25	6.9	1	29	-	structural constituent of ribosome, ribonucleoprotein, ribosomal protein	unknown	cytoplasm
40S ribosomal protein S7	A0A077YW19	6.6	1	19	-	structural constituent of ribosome	translation	ribosome
40S ribosomal protein SA	A0A077YZD4	42.6	13	34	-	structural constituent of ribosome, ribonucleoprotein, ribosomal protein	ribosomal small subunit assembly, translation	cytoplasm
60 kDa SS A:Ro ribonucleoprotein	A0A077Z1S1	1.9	1	72	-	RNA binding, Ribonucleoprotein	unknown	unknown
60S ribosomal protein L11	A0A077YX23	13.7	2	21	-	structural constituent of ribosome	translation	ribosome
78 kDa glucose regulated protein	A0A077Z8G8	22.6	12	72	1 to 18	ATP binding	unknown	unknown
Acetyltransferase component of pyruvate dehydrogenase complex	A0A077Z0S4	1.9	1	44	-	dihydrolipoyllysine-residue acetyltransferase activity	pyruvate metabolic process	mitochondrial matrix
Actin	A0A077ZE37	55.6	35	41	-	ATP binding	unknown	unknown
Actin 5C	A0A077YWW9	53.7	29	41	-	ATP binding	unknown	unknown
Actin-depolymerizing factor 2, isoform c	A0A077Z0N1	24.4	7	35	-	actin binding	actin filament depolymerization	actin cytoskeleton
Acyl carrier protein	A0A077ZC49	16.2	2	16	-	carrier of the growing fatty acid chain in fatty acid biosysthesis.	fatty acid biosysthesis and methabolism, lipid biosysthesis and metabolism.	unknown
Adenosylhomocysteinase	A0A077ZF21	8.3	4	47	-	adenosylhomocysteinase activity, NAD binding, hydrolase	one-carbon metabolic process, S-adenosylhomocysteine catabolic process	unknown
Adh short and Glycos transf 1 and Glyco trans 4 4 domain containing protein	A0A077Z6T2	4.6	3	81	-	GDP-Man:Man1GlcNAc2-PP-Dol alpha-1,3-mannosyltransferase activity	protein glycosylation	unknown
ADH zinc N and ADH N domain containing protein	A0A077Z4S4	11.5	3	39	-	oxidoreductase activity	unknown	unknown
ADP ribosylation factor 1	A0A077ZIF5	9.3	6	87	-	GTP binding	cell redox homeostasis	unknown
ADP ribosylation factor protein	A0A077Z8H5	17.7	2	14	-	structural constituent of ribosome, ribonucleoprotein, ribosomal protein	translation	ribosome
ADP, ATP carrier protein, heart:skeletal muscle	A0A077ZJS2	3.7	1	35	-	transmembrane transporter activity	unknown	mitocondrion inner membrane, integral component of the membrane
Aldo ket red domain containing protein	A0A077ZDK2	1.7	3	269	-	oxidoreductase activity	unknown	unknown
Alpha-1,4 glucan phosphorylase	A0A077YWK8	20.3	14	101	-	glycogen phosphorylase activity, linear malto-oligosaccharide phosphorylase activity, pyridoxal phosphate binding, SHG alpha-glucan phosphorylase activity	carbohydrate metabolic process	unknown
Aminopeptidase	A0A077Z146	3.7	3	110	-	aminopeptidase activity, metallopeptidase activity, zinc ion binding	unknown	unknown
ATP dependent (S) NAD(P)H hydrate dehydratase	A0A077Z337	28.0	9	36	-	ADP-dependent NAD(P)H-hydrate dehydratase activity, ATP binding, ATP-dependent NAD(P)H-hydrate dehydratase activity	Lyase	unknown
ATP dependent RNA helicase cgh 1	A0A077ZMY4	7.4	3	50	-	ATP binding, helicase activity, nucleic acid binding	unknown	unknown
ATPase inhibitor protein	A0A077Z2I0	8.7	1	14	-	ATPase inhibitor activity	negative regulation of ATPase activity	mitocondrion
Bravo FIGEY and I-set and fn3 and Ig 3 domain con taining protein	A0A077Z439	4.4	3	142	-	unknown function	unknown	integral component of membrane
BTB	A0A077YV88	3.3	1	58	-	unknown function	unknown	unknown
Calmodulin	A0A077Z9J0	9.6	1	18	-	calcium ion binding	unknown	unknown
Calponin like protein	A0A077YZI3	31.3	3	16	-	unknown function	unknown	unknown
Calreticulin	A0A077ZC09	20.5	8	47	1 to 17	chaperone, calcium ion binding, unfolded protein binding	protein folding	endoplasmic reticulum
Calsequestrin	A0A077ZEY0	16.4	5	49	1 to 21	calcium ion binding	unknown	unknown
Carbonyl reductase (NADPH) 1	A0A077ZE80	23.5	5	31	-	unknown function	unknown	unknown
CBM 14 and TSP 1 domain containing protein	A0A077ZDE6	4.7	2	41	-	chitin binding	chitin metabolic process	extracellualr region
CBM 14 domain containing protein	A0A077Z111	46.7	38	96	-	chitin binding	chitin metabolic function	unknown
CBM 14 domain containing protein	A0A077Z8B3	28.4	18	79	-	chitin binding	chitin metabolic process	unknown
CBM 14 domain containing protein	A0A077ZFK2	1.2	2	192	-	chitin binding	chitin metabolic process	extracellualr region
Chaperonin protein heat shock protein60	A0A077ZIE8	28.0	11	63	-	ATP binding	protein folding	cytoplasm
Chaperonin protein heat shock protein60	A0A077ZIE8	9.8	4	63	-	ATP binding	protein refolding, stress response	cytoplasm
Chloride intracellular channel exc 4	A0A077Z6X1	3.5	1	34	-	unknown function	unknown	unknown
Collagen alpha (Iv) chain	A0A077Z512	1.2	2	172	-	extracellular matrix structural constituent	unknown	collagen trimer
Complement component 1 Q subcomponent-binding pro tein, mitochondrial	A0A077ZC92	28.1	3	22	-	unknown function	unknown	mitochondrial matrix
Copper:zinc superoxide dismutase	A0A077Z0Y6	11.4	2	17	-	metal ion binding, superoxide dismutase activity	unknown	unknown
Cuticle collagen 14	A0A077Z745	4.6	1	32	-	structural constituent of cuticle	unknown	collagen trimer, integral component of membrane
Cystatin	A0A077Z143	30.7	3	13	-	cysteine-type endopeptidase inhibitor activity	unknown	unknown
Cystatin	A0A077Z255	18.5	5	27	1 to 17	cysteine-type endopeptidase inhibitor activity, peptidase activity, hydrolase, protease, protease inhibitor, Thiol protease inhibitor.	unknown	unknown
Cystatin	A0A077ZLF4	32.0	4	16	1 to 17	cysteine-type endopeptidase inhibitor activity, protease inhibitor, Thiol proteae inhibitor	unknown	unknown
Cystatin	A0A077ZLD5	22.4	2	13	1 to 18	protease inhibitor, Thiol protease inhibitor, cysteine-type endopeptidase inhibitor activity	unknown	unknown
Cystatin domain containing protein	A0A077Z0W3	35.7	3	11	-	cysteine-type peptidase inhibitor activity	unknown	intracellular
Cytosol aminopeptidase	A0A077Z3I7	23.8	10	54	-	aminopeptidase activity, manganese ion binding, metalloexopeptidase activity	unknown	cytoplasm
Dihydrolipoyl dehydrogenase	A0A077Z970	9.6	3	50	-	oxidoreductase, dihydrolipoyl dehydrogenase activity, electron transfer activity, flavin adenine dinucleotide binding	cell redox homeostasis (3D model)	cell
Dipeptidyl peptidase family	A0A077ZBQ2	5.4	3	91	-	serine-type peptidase activity	unknown	integral component of membrane
Disorganized muscle protein 1	A0A077ZFM9	26.0	7	38	-	unknown function	unknown	unknown
DUF290 domain containing protein	A0A077Z5X5	23.9	4	15	1 to 19	unknown function	unknown	extracellular region or secreted
DUF290 domain containing protein	A0A077Z6V7	61.5	8	13	-	unknown function	unknown	extracelular region or secreted
DUF290 domain containing protein	A0A077Z8H2	43.5	20	18	1 to 19	unknown function	unknown	unknown
DUF290 domain containing protein	A0A077ZDA2	7.0	1	14	1 to 22	unknown function	unknown	extracellular space
DUF290 domain containing protein	A0A077ZLE4	52.1	9	11	-	unknown function	unknown	extracelular region or secreted
DUF3588 domain containing protein	A0A077Z2E1	1.7	3	161	-	unknown function	regulation of transcription, DNA-templated	nucleus
ECH domain containing protein	A0A077Z1N9	44.8	17	31	-	catalytic activity	metabolic process	unknown
Ectonucleotide pyrophosphatase:phosphodiesterase	A0A077ZCH4	2.2	1	55	-	catalytic activity	unknown	integral component of membrane
Ectonucleotide pyrophosphatase:phosphodiesterase	A0A077Z1S7	1.6	1	79	-	hydrolase activity, metal ion binding, nucleic acid binding	unknown	unknown
EF hand family protein	A0A077Z8X9	4.4	1	35	1 to 19	calcium ion binding	unknown	unknown
Elongation factor 1-alpha	A0A077YYL7	33.5	12	51	-	GTPase activity, GTP binding, translation elongation factor activity	Protein biosynthesis	cytoplasm
Elongation factor 2	A0A077Z0M0	6.5	5	95	-	GTPase activity, GTP binding, translation elongation factor activity	Protein biosynthesis	unknown
Endothelin converting enzyme 1	A0A077ZLF3	21.3	6	41	-	metalloendopeptidase activity	unknown	unknown
Enolase	A0A077YX57	44.5	27	50	-	Magnesium ion binding, phosphopyruvate hydratase activity	glycolitic process	unknown
Epididymal secretory protein E1	A0A077Z0I4	43.4	28	46	1 to 23	intracelular cholesterol transport	unknown	unknown
Eukaryotic aspartyl protease superfamily	A0A077Z4E5	12.7	3	34	1 to 23	hydrolase, protease, aspartic-type endopeptidase activity	unknown	unknown
Fatty acid binding protein	A0A077ZB79	15.7	2	14	-	lipid binding	transport	unknown
Fructose-bisphosphate aldolase	A0A077Z6Y9	21.1	9	41	-	Lyase, fructose-bisphosphate aldolase activity	glycolysis	unknown
Fumarate hydratase, mitochondrial	A0A077YZK2	14.2	6	50	-	fumarate hydratase activity	fumarate metabolic process, tricarboxylic acid cycle	unknown
Galectin	A0A077YZM7	50.7	27	32	-	carbohydrate binding	unknown	unknown
Galectin	A0A077ZG03	39.6	25	32	-	carbohydrate binding	unknown	unknown
Glucose-6-phosphate isomerase	A0A077ZIX8	18.1	7	63	-	isomerasa, glucose-6-phosphate isomerase activity	gluconeogenesis, glycolytic process	unknown
Glucosylceramidase	A0A077Z084	5.4	2	61	1 to 18	Glycosidase, Hydrolase, glucosylceramidase activity	sphingolipid metabolic process	unknown
Glyceraldehyde-3-phosphate dehydrogenase	A0A077ZHV3	56.1	66	38	-	Oxidoreductase, glyceraldehyde-3-phosphate dehydrogenase (NAD+) (phosphorylating) activity, NAD binding, NADP binding	glycolytic process, glucose metabolic process	unknown
GSHPx domain containing protein	A0A077ZJY1	8.2	2	42	-	glutathione peroxidase activity	response to oxidative stress	unknown
GST C and GST N domain containing protein	A0A077ZC56	10.7	5	43	-	glutathione transferase activity	unknown	unknown
GTP binding protein SAR1b	A0A077Z704	11.9	2	21	-	GTP binding	intracelullar protein transport and vesicle mediated transport	endoplasmic reticulum and golgi aparatus.
Heat shock 70 kDa protein 9 (Mortalin)	A0A077ZM82	6.8	2	48	-	ATP binding	Stress response	unknown
Heat shock protein 70	A0A077Z8E4	20.1	21	130	-	Structural constituent of the ribosome, L-malate dehydrogenase activity	Stress response, carbohydrate metabolic process,malate metabolic process, translation, tricarboxylic acid cycle	unknown
Heat shock protein 90	A0A077Z1F6	17.1	12	83	-	ATP binding, unfolded protein binding	protein folding, response to stress	unknown
His Phos 1 domain containing protein	A0A077ZJA4	4.2	1	41	-	unknown function	unknown	unknown
Histone domain containing protein	A0A077ZFV9	5.8	2	36	-	DNA binding, protein heterodimerization activity. Core component of the nucleosome.	nucleosome assembly	nucleus and chromosome
HSP20 domain containing protein	A0A077YWR4	9.5	2	22	-	unknown function	unknown	unknown
HSP20 domain containing protein	A0A077Z9T3	17.7	4	44	-	unknown function	unknown	unknown
HSP70 domain containing protein	A0A077ZM07	11.4	2	25	-	ATP binding	unknown	unknown
Hypothetical FAD-dependent oxidoreductase YEL047C	A0A077YVJ4	3.8	2	57	1 to 24	succinate dehydrogenase activity	unknown	unknown
Independent phosphoglycerate mutase	A0A077ZDB4	8.9	3	58	-	manganese ion binding, phosphoglycerate mutase activity	glucose catabolic process	cytoplasm
Integrin beta	A0A077YZG6	2.8	1	49	-	Integrin	unknown	integrin-mediated signaling pathway
Integrin beta	A0A077Z8U9	3.0	2	89	-	Integrin	cell adhesion, integrin-mediated signaling pathway	memebrane, single-pass type 1, membrane protein
Intermediate filament protein ifa 1	A0A077Z6U0	23.4	14	71	-	unknown function	unknown	cytoskeleton, intermediate filament
KOW domain containing protein	A0A077YZ11	6.2	1	17	-	structural constituent of ribosome	translation	large ribosomal subunit
Kunitz protease inhibitor	A0A077YUJ5	3.7	1	27	1 to 18	hydrolase, protease, peptidase activity, serine type endopeptidase inhibitor activity	unknown	unknown
L 3 hydroxyacyl coenzyme a dehydrogenase, short	A0A077Z595	33.8	8	35	-	3-hydroxyacyl-CoA dehydrogenase activity, NAD+ binding	fatty acid metabolic process	unknown
Laminin EGF and I-set and Laminin G 2 and Laminin B and ig and Ig 2 and Ldl recept a domain containing prote in	A0A077Z9D4	4.3	9	305	-	unknown function	*Lacks conserved residue(s) required for the propagation of feature annotation.	unknown
Large subunit ribosomal protein 23	A0A077Z4U6	14.3	1	15	-	structural constituent of ribosome	translation	ribosome
Ldl recept a domain containing protein	A0A077Z2D1	6.4	5	86	-	unknown function	unknown	integral component of membrane
LRR 5 domain containing protein	A0A077Z094	8.5	3	46	1 to 28	unknown function	unknown	unknown
Macrophage migration inhibitory factor	A0A077Z686	41.8	9	20	-	unknown function	unknown	unknown
Major sperm protein	A0A077Z265	21.5	3	22	-	Central component in molecular interactions underlying sperm crawling. Forms an extensive filament system that extends from sperm villipoda, along the leading edge of the pseudopod.	unknown	cytoskeleton and endoplpasmic reticulum
Major sperm protein	A0A077Z897	4.8	1	25		Central component in molecular interactions underlying sperm crawling. Forms an extensive filament system that extends from sperm villipoda, along the leading edge of the pseudopod.	unknown	cytoskeleton and endoplpasmic reticulum membrane
Major sperm protein	A0A077ZFS2	12.7	2	15	-	Central component in molecular interactions underlying sperm crawling. Forms an extensive filament system that extends from sperm villipoda, along the leading edge of the pseudopod.	unknown	cytoskeleton
Major sperm protein	A0A077ZIQ5	14.0	3	19	-	Central component in molecular interactions underlying sperm crawling. Forms an extensive filament system that extends from sperm villipoda, along the leading edge of the pseudopod.	unknown	cytoskeleton and endoplpasmic reticulum
Malate dehydrogenase	A0A077YZW9	18.0	6	36	-	Oxido reductase, L-malate dehydrogenase activity	carbohydrate metabolic process, malate metabolic process, tricarboxylic acid cycle	unknown
Malic enzyme	A0A077Z5U2	28.0	13	63	-	Oxidorectase, malate dehydrogenase (decarboxylating) (NAD+) activity, metal ion binding, NAD binding	unknown	unknown
Mediator of RNA polymerase II transcription subun it 22	A0A077Z2H0	69.1	17	15	1 to 19	unknown function	unknown	extracellualr region or secreted
Mediator of RNA polymerase II transcription subun it 22	A0A077Z5M8	24.8	2	12	-	unknown function	unknown	extracellular space
Moesin:ezrin:radixin 1	A0A077ZIT0	26	12	556	-	actin binding	unknown	Cytoskeleton
Muscle cell intermediate filament protein OV71	A0A077ZJF5	5.9	3	64	-	structural molecule activity	unknown	cytoskeleton, intermediate filament
Myoglobin	A0A077ZJ83	17.0	3	16	-	heme binding, oxygen binding	unknown	unknown
Myosin tail family protein	A0A077Z6U9	2.5	4	226	-	actin-binding, actin filament binding, ATP binding, microtubule binding, microtubule motor activity	microtubule-based movement	cytoskeleton, miosin complex
NADH dependent fumarate reductase	A0A077ZIT3	8.8	4	54	1 to 27	succinate dehydrogenase activity	unknown	unknown
Nascent polypeptide associated complex protein	A0A077ZH89	12.4	2	25	-	unknown function	unknown	nascent polypeptide-associated complex
NEDD8 activating enzyme E1 regulatory subunit	A0A077ZIC3	1.9	1	77	-	ubiquitin-like modifier activating enzyme activity	unknown	unknown
Nucleobindin 1	A0A077ZAK1	5.2	2	62	-	calcium ion binding	unknown	unknown
Nucleoside diphosphate kinase	A0A077YZ73	46.4	6	17	-	ATP binding, nucleoside diphosphate kinase activity	kinase, ATP-binding	unknown
OV 16 antigen	A0A077ZPX5	36.4	6	20	-	unknown function	unknown	unknown
Palm thioest domain containing protein	A0A077Z837	10.3	2	35	-	palmitoyl-(protein) hydrolase activity	protein depalmitoylation	integral component of membrane
Paramyosin	A0A077Z8E1	38.6	30	101	-	motor activity	unknown	unknown
PDZ domain containing protein	A0A077YWS0	9.6	2	36	-	unknown function	unknown	unknown
Peptidase C1 domain containing protein	A0A077ZGN1	19.4	5	35	-	cysteine-type peptidase activity	unknown	unknown
Peptidase M13 and Peptidase M13 N domain containi ng protein	A0A077ZJE5	24.1	14	81	-	metalloendopeptidase activity	unknown	unknown
Peptidase M13 N domain containing protein	A0A077ZAS2	3.6	1	32	-	metalloendopeptidase activity	peptide hormone processing	unknown
Peptidyl-prolyl cis-trans isomerase	A0A077Z7S3	5.9	1	23	1 to 20	isomerase, rotamase, peptidyl-prolyl cis-trans isomerase activity	protein folding	unknown
Peptidyl-prolyl cis-trans isomerase	A0A077YZV4	27.8	3	19	-	peptidyl-prolyl cis-trans isomerase activity	protein folding	unknown
Peroxiredoxin-2	A0A077ZNK7	16.9	3	22	-	peroxiredoxin activity	cell redox homeostasis	cell
Phosphoenolpyruvate carboxykinase GTP	A0A077Z7M0	29.0	20	71	-	Kinase, GTP binding, kinase activity, phosphoenolpyruvate carboxykinase (GTP) activity	gluconeogenesis	unknown
Phosphoglucomutase	A0A077YY22	4.7	3	62	-	intramolecular transferase activity, phosphotransferases, magnesium ion binding	carbohydrate metabolic process, Ligand: MAGNESIUM, metal binding	unknown
Phosphoglycerate kinase	A0A077Z3K7	25.4	9	45	-	ATP binding, phosphoglycerate kinase activity	Glycolytic process	unknown
Poly-cysteine and histidine tailed protein isofor m 2	A0A077Z5Q5	50.9	109	51	-	unknown function	unknown	unknown
Polyubiquitin	A0A077ZCM7	58.9	8	69	-	unknown function	unknown	unknown
Probable nuclear transport factor nuclear transp ort factor (Ntf )	A0A077YWY7	5.2	1	15	-	unknown function	unknown	unknown
Profilin	A0A077YX52	22.2	2	15	-	actin binding	unknown	unknown
Proliferation associated protein 2g4	A0A077YZ84	13.0	4	44	-	unknown function	unknown	unknown
Propionyl coenzyme A carboxylase beta chain	A0A077Z4W0	14.3	6	60	-	ligase activity	unknown	unknown
Propionyl-CoA carboxylase alpha chain, mitochondr ial	A0A077ZBT2	5.8	5	132	-	Ligase, ATP binding, ligase activity, metal ion binding, oxidoreductase activity.	unknown	unknown
Proteasome subunit alpha type	A0A077Z826	4.2	1	26	-	Hydrolase, Protease, Threonine protease, threonine-type endopeptidase activity	proteasome-mediated ubiquitin-dependent protein catabolic process	nucleus and cytoplasm
Proteasome subunit alpha type	A0A077ZDP8	7.3	2	28	-	threonine-type endopeptidase activity	ubiquitin-dependent protein catabolic process	nucleus and cytoplasm
Proteasome subunit beta type 2	A0A077YZS4	8.3	2	24	-	threonine-type endopeptidase activity	proteolysis involved in cellular protein catabolic process	proteasome core complex
Protein asteroid	A0A077Z2C7	63.6	34	31	1 to 23	unknown function	unknown	unknown
Protein clc protein cbr clc-4 protein cbr clc-1 cre clc-4 protein cre clc-1 protein cbn clc-4 protein cbn clc-1 protein	A0A077ZPB0	7.3	1	19	-	unknown function	integral component of membrane	membrane
Protein disulfide isomerase A6	A0A077YWN0	5.1	2	47	-	isomerase activity	cell redox homeostasis	cell
Protein disulfide-isomerase	A0A077ZJZ3	35.0	14	55	1 to 18	protein disulfide isomerase activity	cell redox homeostasis	Endoplasmic reticulum
Protein disulfide-isomerase	A0A077ZLF1	35.9	15	56	1 to 16	protein disulfide isomerase activity	cell redox homeostasis	unknown
Protein LSM14 A	A0A077Z0S5	3.5	1	52	-	unknown function	unknown	unknown
Protein ttr	A0A077ZAY5	18.2	2	17	1 to 19	unknown function	unknown	extracellualr region or secreted
Purine nucleoside phosphorylase	A0A077YZ86	18.4	3	29	-	purine-nucleoside phosphorylase activity, glycosyltransferase, transferase	nucleoside metabolic process	unknown
Putative heat shock protein	A0A077ZCH5	11.5	2	22	-	stress response	unknown	unknown
Putative transforming growth factor-beta-induced protein ig-h3	A0A077ZAA9	12.9	7	77	1 to 22	unknown function	unknown	unknown
Pyruvate dehydrogenase component subunit beta mit ochondrial pyruvate dehydrogenase complex component pyruv ate dehydrogenase beta subunit	A0A077ZCG5	9.5	3	49	-	catalytic activity, metal ion binding	unknown	unknown
Pyruvate dehydrogenase E1 component subunit alpha	A0A077YYR5	2.4	1	42	-	pyruvate dehydrogenase (acetyl-transferring) activity	acetyl-CoA biosynthetic process from pyruvate	intracellular membrane-bounded organelle
Ras protein Rab 11B	A0A077ZJ45	13.2	2	21	-	GTPase activity, GTP binding	unknown	unknown
Ras protein Rab 1A	A0A077YZ16	32.6	7	23	-	GTPase activity, GTP binding	unknown	unknown
Ras protein Rab 2	A0A077Z693	12.7	2	24	-	GTPase activity, GTP binding	unknown	unknown
Ras protein Rab 5C	A0A077YUU2	11.5	2	24	-	GTPase activity, GTP binding	unknown	unknown
Receptor expression-enhancing protein	A0A077YZ42	25.4	2	21	-	Receptor	unknown	membrane, membrane protein
Receptor expression-enhancing protein	A0A077ZFJ9	19.5	4	19	-	Receptor	unknown	membrane
Receptor expression-enhancing protein	A0A077Z4Z4	18.1	2	19	-	unknown function	unknown	membrane, multipass membrane protein
Receptor expression-enhancing protein	A0A077Z831	10.0	1	19	-	unknown function	unknown	membrane, multipass membrane protein, integral component of the membrane
Retinal dehydrogenase 2	A0A077YZA6	2.1	1	58	-	oxidoreductase activity, acting on the aldehyde or oxo group of donors, NAD or NADP as acceptor	unknown	unknown
Ribos L4 asso C and Ribosomal L4 domain containin g protein	A0A077Z5S6	3.1	1	45	-	structural constituent of ribosome	translation	ribosome
Ribosomal L18p and Ribosomal L18 c domain contain ing protein	A0A077ZPB6	42.7	13	36	-	5S rRNA binding, structural constituent of ribosome	translation	ribosome
Ribosomal L22e domain containing protein	A0A077YWZ8	19.3	2	16	-	structural constituent of ribosome	translation	ribosome
Ribosomal L30 and Ribosomal L30 N domain containi ng protein	A0A077ZLC7	6.5	2	29	-	unknown function	unknown	unknown
Ribosomal protein L15	A0A077YZY9	17.3	4	29	1 to 16	Ribonucleoprotein, ribosomal protein	unknown	ribosome
Ribosomal protein S17	A0A077Z2N6	16.7	3	19	-	structural constituent of ribosome, ribonucleoprotein, ribosomal protein	translation	ribosime
Ribosomal protein S5	A0A077ZA98	10.4	2	26	-	RNA binding, structural constituent of ribosome, ribonucleoprotein, ribosomal protein	translation	small ribosomal subunit
Ribosomal S19e domain containing protein	A0A077Z148	5.8	1	17	-	structural constituent of ribosome	translation	ribosome
S10 plectin domain containing protein	A0A077ZHZ4	28.5	3	15	-	unknown function	unknown	unknown
Sb:cb283 protein	A0A077Z4B7	4.7	2	60	-	aminopeptidase activity, manganese ion binding, metalloexopeptidase activity	unknown	cytoplasm
Serpin domain containing protein	A0A077Z1Z4	5.0	2	43	-	unknown function	unknown	extracellular space, integral component of the membrane.
Small heat shock protein	A0A077ZA52	14.0	2	19	-	metal ion binding	stress response	unknown
Small heat shock protein	A0A077ZD68	9.4	1	19	-	metal ion binding	stress response	unknown
Small heat shock protein	A0A077Z7R3	34.8	5	18	-	unknown function	Stress response	unknown
Small nuclear ribonucleoprotein associated	A0A077YZJ6	4.1	1	21	-	Ribonucleoprotein	unknown	unknown
Small nuclear ribonucleoprotein Sm D1	A0A077ZAE6	16.5	1	13	-	Ribonucleoprotein	mRNA processing, mRNA splicing, spliceosomal snRNP assembly	nucleus
StAR-related lipid transfer protein 5	A0A077YVV8	4.0	1	28	-	bile acid binding, lipid binding	unknown	unknown
Succinate dehydrogenase [ubiquinone] flavoprotein subunit, mitochondrial	A0A077YWE3	3.4	2	71	-	oxidoreductase, flavin adenine dinucleotide binding, succinate dehydrogenase (ubiquinone) activity	electron transport chain, tricarboxyloc acid cycle	mitocondrion
Succinate dehydrogenase cytochrome b560 subunit	A0A077YWQ6	4.4	1	20	-	electron transfer activity, metal ion binding, succinate dehydrogenase activity	tricarboxylic acid cycle	integral component of membrane, succinate dehydrogenase complex
Superoxide dismutase [Cu-Zn]	A0A077Z345	69.9	12	15	-	oxidoreductase, metal ion binding, superoxide dismutase activity	unknown	unknown
Surface antigen repeat family protein	A0A077Z0L6	0.5	3	213	-	regulation of autophagy	unknown	extracellular space, region or secreted
Synaptobrevin-1	A0A077Z458	32.2	3	13	-	unknown function	vesicle-mediated transport	integral component of membrane
TAFII28 and Ribosomal L11 N and Ribosomal L11 dom ain containing protein	A0A077ZKU5	2.6	1	28	-	ribonucleoprotein, ribosomal protein, protein heterodimerization activity, structural constituent of the ribosome	transcription initiation from RNA polymerase II promoter, translation	nucleus and ribosome
TIL and CBM 14 domain containing protein	A0A077ZFY4	1.4	2	196	1 to 31	chitin binding	chitin metabolic process	extracellualr region or secreted
Trans 2 enoyl coenzyme A reductase	A0A077Z149	13.0	4	41	-	oxidoreductase activity	unknown	unknown
Translationally controlled tumor protein	A0A077Z8S9	21.5	2	20	-	unknown function	Belongs to the TCTP family.	unknown
Transthyretin-like protein 46	A0A077Z9N4	42.6	12	16	1 to 18	unknown function	unknown	extracellualr region or secreted (extracellular space)
Trefoil and Glyco hydro 31 domain containing prot ein	A0A077Z243	2.9	2	104	1 to 19	carbohydrate binding, hydrolase activity, hydrolyzing O-glycosyl compounds	carbohydrate metabolic process	unknown
Triosephosphate isomerase	A0A077ZC84	57.3	10	27	-	Isomerase, triose-phosphate isomerase activity	gluconeogenesis, glycolytic process, pentose-phosphate shunt	unknown
Tropomyosin	A0A077ZIM1	41.2	38	87	-	unknown function	unknown	unknown
Troponin C	A0A077Z6A8	18.5	2	18	-	calcium ion binding	unknown	unknown
Troponin I 2	A0A077ZDB6	6.9	1	31	-	unknown function	troponin complex	cytoskeleton
TSP 1 and CBM 14 domain containing protein	A0A077Z3K5	5.7	4	93	1 to 27	chitin binding	chitin metabolic process	extracellualr region or secreted
Tubulin alpha chain	A0A077ZI14	9.1	3	50	-	GTPase activity, GTP binding, structural constituent of the cytoskeleton	microtubule-based process-Tubulin is the major constituent of microtubules. It binds two moles of GTP, one at an exchangeable site on the beta chain and one at a non-exchangeable site on the alpha chain.	cytoskeleton
Tubulin beta chain	A0A077ZJ06	9.5	3	52	-	GTPase activity, GTP binding, structural constituent of the cytoskeleton	microtubule-based process-Tubulin is the major constituent of microtubules. It binds two moles of GTP, one at an exchangeable site on the beta chain and one at a non-exchangeable site on the alpha chain.	cytoskeleton
Tyrosinase domain containing protein	A0A077Z814	22.2	6	53	1 to 20	metal ion binding, oxidoreductase activity	unknown	unknown
Ubiquitin associated and SH3	A0A077ZFQ2	6.4	2	37	-	unknown function	unknown	unknown
UDP glucose pyrophosphorylase	A0A077YYW4	15.7	6	53	-	Nucleotidyltransferase, UTP:glucose-1-phosphate uridylyltransferase activity	UDP-glucose metabolic process	unknown
UDP glucuronosyltransferase ugt 58	A0A077ZDR2	9.3	3	46	-	Transferase, transferase activity, transferring hexosyl groups	Transmembrane helix	integral component of membrane
Vitellogenin N and VWD and DUF1943 domain contain ing protein [Source:UniProtKB/TrEMBL;Acc:A0A077ZE83]	A0A077ZE83	56.3	205	199	1 to 19	lipid transporter activity	unknown function	unknown
WAP domain containing protein, SLPI-like [Source:UniProtKB/TrEMBL;Acc:A0A077YYJ8]	A0A077YYJ8	6.3	1	29	1 to 25	peptidase inhibitor activity	unknown function	extracellualr region or secreted
WAP domain containing protein, SLPI-like [Source:UniProtKB/TrEMBL;Acc:A0A077ZDD4]	A0A077ZDD4	6.8	1	14	1 to 18	peptidase inhibitor activity	unknown function	extracellualr region or secreted
Zf-C3HC4 and Lactamase B and zf-CCCH domain conta ining protein [Source:UniProtKB/TrEMBL;Acc:A0A077Z6W1]	A0A077Z6W1	6.6	3	69	-	hydroxyacylglutathione hydrolase activity, metal ion binding	methylglyoxal catabolic process to D-lactate via S-lactoyl-glutathione	unknown
Zf-CDGSH domain containing protein [Source:UniProtKB/TrEMBL;Acc:A0A077Z600]	A0A077Z600	34.1	2	10	-	2 iron, 2 sulfur cluster binding	unknown function	intracellular membrane-bounded organelle
Uncharacterized protein	A0A077YZ22	25.1	3	16	1 to 17	GPI anchor binding	positive regulation of voltage-gated channel activity, regulation of circadian sleep/wake cycle, sleep, regulation of synaptic transmission, cholinergic, rhythmic process, sleep.	Cell membrane, GPI-anchor
Uncharacterized protein	A0A077ZMT5	14.1	20	84	-	lipid binding	unknown function	unknown
Uncharacterized protein	A0A077Z2P1	13.4	2	19	1 to 16	unknown function	unknown	unknown
Uncharacterized protein	A0A077Z906	13.0	4	39	1 to 17	unknown function	unknown	unknown
Uncharacterized protein	A0A077ZG91	32.3	3	14	-	unknown function	unknown	integral component of membrane
Uncharacterized protein	A0A077Z4J9	5.2	2	26	-	unknown function	unknown	integral component of membrane
Uncharacterized protein	A0A077Z2Q3	52.2	7	51	1 to 15	unknown function	unknown	unknown
Uncharacterized protein	A0A077YWH5	3.0	1	30	-	unknown function	unknown	unknown
Uncharacterized protein	A0A077ZJW0	12.8	1	11	1 to 24	unknown function	unknown	unknown
Uncharacterized protein	A0A077ZNL3	18.6	3	65	-	unknown function	unknown	unknown
Uncharacterized protein	A0A077YWV5	3.5	1	37	1 to 27	unknown function	unknown	integral component of membrane
Uncharacterized protein	A0A077ZDH0	37.0	13	66	-	unknown function	unknown function	integral component of membrane
Uncharacterized protein	A0A077Z544	48.8	19	34	1 to 23	unknown function	unknown function	unknown
Uncharacterized protein	A0A077YXT2	16.1	10	70	1 to 18	unknown function	unknown function	unknown
Uncharacterized protein	A0A077YYL1	21.8	6	28	-	unknown function	unknown function	unknown
Uncharacterized protein	A0A077Z0R1	42.7	6	18	1 to 19	unknown function	unknown function	unknown
Uncharacterized protein	A0A077YX18	20.4	10	33	1 to 18	unknown function	unknown function	unknown
Uncharacterized protein	A0A077YXJ5	25.7	5	174	-	unknown function	unknown function	unknown
Uncharacterized protein	A0A077ZCJ0	7.6	1	12	-	unknown function	unknown function	unknown
